# Supplementary material for: Effect of Sterilization Methods on the Physicochemical Properties of Silk Fibroin Hydrogels
Source: Polymers (Basel). 2026 Jun 30;18(13):1625. doi: 10.3390/polym18131625 (PMC13363871; doi:10.3390/polym18131625)
Supplement: Supplementary file 1 [file polymers-18-01625-s001.zip]

Archive with 1 entries (1 files):
- polymers-4355693-supplementary.pdf
